# Supplementary material for: Molecular Characterization of Podoviral Bacteriophages Virulent for Clostridium perfringens and Their Comparison with Members of the Picovirinae
Source: PLoS One. 2012 May 29;7(5):e38283. doi: 10.1371/journal.pone.0038283 (PMC3362512; doi:10.1371/journal.pone.0038283)
Supplement: Table S1 — Open Reading Frames for the ΦCPV4 Genome. (XLS) [file pone.0038283.s004.xls]

## Sheet: Sheet1
Table S1. Predicted Open Reading Frames for the FCPV4 Genome
Gene Number	Gene Product Name	AA Sequence Length (aa)	Start Coord	End Coord	Strand	DNA Sequence Length (bp)	CDD	CDD annotation	Pfam	Pfam annotation	COG	COG Annotation
CpV4_01	hypothetical protein	74	164	388	+	225
CPV4_02	hypothetical protein	51	447	602	+	156
CPV4_03	hypothetical protein	61	707	889	+	183
CpV4_04	Protein of unknown function (DUF3310).	132	980	1378	+	399	cl13237	DUF3310 Superfamily	pfam11753	DUF3310
CpV4_05	hypothetical protein	152	1359	1817	+	459
CpV4_06	hypothetical protein	238	1895	2611	+	717
CpV4_07	DNA Polymerase	727	2624	4807	+	2184	cl10023	POLBc superfamily	pfam03175		COG0417	DNA polymerase elongation subunit (family B)
CpV4_08	DNA encapsidation protein	347	4873	5916	+	1044	cl11625	Podovirus_GP16 superfamily	pfam05894	Podovirus_Gp16
CpV4_09	pre-neck appendage protein	624	5948	7822	-	1875	cl14103	polygalacturonase	pfam12708	pectate_lyase_3	COG5434	Endopolygalacturonase
CpV4_10	N-acetylmuramoyl-L-alanine amidase	227	7889	8572	-	684	cl02712 cl02551	PGRP superfamily SH3_3 superfamily	pfam01510 pfam08239	Amidase_2 SH3_3	COG3023	Negative regulator of beta-lactamase expression
CpV4_11	hypothetical protein	111	8572	8907	-	336
CpV4_12	hypothetical protein	46	8923	9063	-	138
CpV4_13	hypothetical protein	50	9116	9268	-	153
CpV4_14	hypothetical protein	89	9282	9551	-	270
CpV4_15	hypothetical protein	96	9548	9838	-	291
CpV4_16	Lower collar protein	229	9974	10663	-	690	cl10184	lower collar protein
CpV4_17	Upper collar protein	301	10641	11546	-	906	cl11526	phage connector superfamily	pfam05352	Phage Connector (GP10).
CpV4_18	hypothetical protein	84	11539	11793	-	255
CpV4_19	Tail protein	399	11870	13069	-	1200
CpV4_20	Lysozyme-peptidase	529	13071	14660	-	1590	PHA00380 cl00222 cl09532	Tail protein lysozyme_like peptidsase_M23	pfam01551	Peptidase_M23	COG0739	Membrane proteins related to metalloendopeptidases
CpV4_21	Major head protein	370	14710	15822	-	1113	cl10182	major head protein
CpV4_22	hypothetical protein	98	15834	16130	-	297
CpV4_23	SpoVG family protein	103	16344	16655	-	312	cl00915	SpoVG superfamily	pfam04026	SpoVG	COG2088	Uncharacterized protein, involved in the regulation of septum location
CpV4_24	hypothetical protein	66	16724	16924	-	201
CpV4_25	hypothetical protein	35	17107	17274	-	168
CpV4_26	hypothetical protein	65	17249	17446	-	198
CpV4_27	hypothetical protein	58	17439	17615	-	177
CpV4_28	hypothetical protein	49	17626	17775	-	150
