# Supplementary material for: Molecular Characterization of Podoviral Bacteriophages Virulent for Clostridium perfringens and Their Comparison with Members of the Picovirinae
Source: PLoS One. 2012 May 29;7(5):e38283. doi: 10.1371/journal.pone.0038283 (PMC3362512; doi:10.1371/journal.pone.0038283)
Supplement: Table S2 — Open Reading Frames for the ΦZP2 Genome. (XLS) [file pone.0038283.s005.xls]

## Sheet: Sheet1
Table S2. Predicted Open Reading Frames for the FZP2 Genome
Gene Number	Gene Product Name	AA Sequence Length (aa)	Start Coord	End Coord	Strand	DNA Sequence Length (bp)	CDD	CDD annotation	Pfam	Pfam annotation	COG	COG annotation
Zp2_01	hypothetical protein	125	162	539	+	378
Zp2_02	hypothetical protein	64	592	786	+	195
Zp2_03	hypothetical protein	59	799	978	+	180
Zp2_04	hypothetical protein	61	1083	1268	+	186
Zp2_05	hypothetical protein	92	1359	1637	+	279
Zp2_06	Protein of unknown function (DUF3310).	47	1625	1768	+	144	cl13237	DUF3310 superfamily	pfam11753	DUF3310
Zp2_07	hypothetical protein	152	1749	2207	+	459
Zp2_08	hypothetical protein	238	2285	3001	+	717
Zp2_09	DNA polymerase	727	3013	5196	+	2184	PHA02563	DNA polymerase; Provisional	pfam03175	DNA_pol_B_2
Zp2_10	DNA encapsidation protein	347	5235	6278	+	1044	PHA00149	DNA encapsidation protein	pfam05894	Podovirus_Gp16
Zp2_11	pre-neck appendage protein	631	6310	8205	-	1896	cl14103	Probable polygalacturonase	pfam12708	Pectate lyase superfamily protein	COG5434	Endopolygalacturonase
Zp2_12	N-acetylmuramoyl-L-alanine amidase	226	8272	8952	-	681	cd06583 cl02551	Peptidoglycan recognition proteins Bacterial SH3 domain	pfam01510 pfam08239	Amidase_2 SH3_3	COG3023	Negative regulator of beta-lactamase expression
Zp2_13	hypothetical protein	111	8952	9287	-	336
Zp2_14	hypothetical protein	114	9303	9647	-	345	cl08321	Collagen superfamily	pfam01391	Collagen
Zp2_15	hypothetical protein	89	9661	9930	-	270
Zp2_16	hypothetical protein	96	9927	10217	-	291
Zp2_17	Lower collar protein	229	10353	11042	-	690	PHA00148	lower collar protein
Zp2_18	Upper collar protein	301	11020	11925	-	906	PHA00147	upper collar protein	pfam05352	Phage Connector
Zp2_19	hypothetical protein	84	11918	12172	-	255
Zp2_20	Tail protein	399	12249	13448	-	1200	PHA00380	tail protein
Zp2_21	Lysozyme-peptidase	529	13450	15039	-	1590	PHA00380 cl00222 PRK11649	tail protein lysozyme-like superfamily putative peptidase	pfam01551	Peptidase_M23	COG3772 COG0739	Phage-related lysozyme Membrane proteins related to metalloendopeptidases
Zp2_22	Major head protein	371	15087	16202	-	1116	PHA00144	major head protein
Zp2_23	hypothetical protein	98	16216	16512	-	297
Zp2_24	SpoVG family protein	103	16726	17037	-	312	PRK13259	regulatory protein SpoVG	pfam04026	SpoVG	COG2088	Uncharacterized protein, involved in the regulation of septum location
Zp2_25	hypothetical protein	66	17106	17306	-	201
Zp2_26	hypothetical protein	47	17328	17471	-	144
Zp2_27	hypothetical protein	55	17489	17656	-	168
