# Supplementary material for: Molecular Characterization of Podoviral Bacteriophages Virulent for Clostridium perfringens and Their Comparison with Members of the Picovirinae
Source: PLoS One. 2012 May 29;7(5):e38283. doi: 10.1371/journal.pone.0038283 (PMC3362512; doi:10.1371/journal.pone.0038283)
Supplement: Table S3 — Open Reading Frames for the ΦCP7R Genome. (XLS) [file pone.0038283.s006.xls]

## Sheet: Sheet1
Table S3. Predicted Open Reading Frames for the FCP7R Genome
Gene Number	Gene Product Name	AA Sequence Length (aa)	Start Coord	End Coord	Strand	DNA Length (bp)	CDD	CDD annotation	Pfam	pfam annotation	COG	COG annotation
7R_01	hypothetical protein	125	154	531	+	378
7R_02	hypothetical protein	100	586	888	+	303
7R_03	hypothetical protein	29	1177	1266	+	90
7R_04	hypothetical protein	50	1266	1418	+	153
7R_05	Protein of unknwon function (DUF3310).	89	1393	1662	+	270	cl13237	DUF3310 superfamily	pfam11753	DUF3310
7R_06	hypothetical protein	152	1643	2101	+	459
7R_07	hypothetical protein	238	2179	2895	+	717
7R_08	DNA polymerase	727	2908	5091	+	2184	PHA02563	DNA polymerase	pfam03175	DNA_pol_B_2	COG0417	DNA polymerase elongation subunit (family B)
7R_09	DNA encapsidation protein	385	5043	6200	+	1158	PHA00149	DNA encapsidation protein	pfam05894	Podovirus_Gp16
7R_10	pre-neck appendage protein	624	6232	8106	-	1875	PLN03010	polygalacturonase	pfam12708	Pectate_lyase_3	COG5434	Endopolygalacturonase
7R_11	N-acetylmuramoyl-L-alanine amidase	227	8173	8856	-	684	cd06583 cl02551	Peptidoglycan recognition proteins Bacterial SH3 domain	pfam01510 pfam08239	Amidase_2 SH3_3	COG3023	N-acetyl-anhydromuramyl-L-alanine amidase
7R_12	hypothetical protein	111	8856	9191	-	336
7R_13	hypothetical protein	50	9400	9552	-	153
7R_14	hypothetical protein	89	9566	9835	-	270
7R_15	hypothetical protein	96	9832	10122	-	291
7R_16	Lower collar protein	229	10258	10947	-	690	PHA00148	lower collar protein
7R_17	Upper Collar protein	301	10925	11830	-	906	PHA00147	upper collar protein	pfam05352	Phage_connector
7R_18	hypothetical protein	84	11823	12077	-	255
7R_19	Tail Protein	399	12154	13353	-	1200	PHA00380	tail protein
7R_20	Lysozyme-peptidase	529	13356	14945	-	1590	PHA00380 cl00222 PRK11649	tail protein lysozyme-like superfamily putative peptidase	pfam01551	Peptidase_M23	COG3772 COG0739	Phage-related lysozyme Membrane proteins related to metalloendopeptidases
7R_21	Major head protein	370	14995	16107	-	1113	PHA00144	major head protein
7R_22	hypothetical protein	98	16119	16415	-	297
7R_23	SpoVG	103	16629	16940	-	312	PRK13259	regulatory protein SpoVG	pfam04026	SpoVG	COG2088	Uncharacterized protein, involved in the regulation of septum location
7R_24	hypothetical protein	66	17009	17209	-	201
7R_25	hypothetical protein	55	17392	17559	-	168
7R_26	hypothetical protein	80	17565	17807	-	243
