# Supplementary material for: Molecular Characterization of Podoviral Bacteriophages Virulent for Clostridium perfringens and Their Comparison with Members of the Picovirinae
Source: PLoS One. 2012 May 29;7(5):e38283. doi: 10.1371/journal.pone.0038283 (PMC3362512; doi:10.1371/journal.pone.0038283)
Supplement: Table S4 — Purified Bacteriophage Protein Mass Spectrometry Proteomics Data. (XLSX) [file pone.0038283.s007.xlsx]

## Sheet: Sheet1
Table S4 supplemental. Proteomics Data for the Purified Bacteriophage FCP7R
Protein Name	Mass (Da)		Amino Acids
Major head protein	41769.6		370
Peptide sequence	Peptide start index	Peptide stop index	Percentage sequence coverage	Calculated +1H Peptide Mass (AMU)	Best Peptide identification probability	Protein identification probability
AFMNEGGLQSMASGLINSNIDSAETDEFEDMK	149	180	0.0864865	3499.48	0.95	1
DVSLDDMELVFNTLTGMDDVR	29	49	0.0567568	2401.09	0.95	1
EELVFVTTPQISAK	264	277	0.0378378	1561.85	0.95	1
GFYTNFDDSNGSSEK	100	114	0.0405405	1667.68	0.95	1
GFYTNFDDSNGSSEKDLIGK	100	119	0.0540541	2193.99	0.95	1
GVVYQILEGDLK	207	218	0.0324324	1333.74	0.95	0.998
IDVQVLAQAFNVSSADVNIR	278	297	0.0540541	2159.15	0.95	1
KEELVFVTTPQISAK	263	277	0.0405405	1689.94	0.95	0.998
KGFYTNFDDSNGSSEKDLIGK	99	119	0.0567568	2322.09	0.95	1
NAWISDLVNR	50	59	0.027027	1187.62	0.95	1
NKEFIQAMLK	6	15	0.027027	1237.66	0.95	1
NKEFIQAMLKDPK	6	18	0.0351351	1577.84	0.95	1
QYTPQQICETVR	228	239	0.0324324	1522.73	0.95	0.998
RVPDVEVDVIK	120	130	0.0297297	1268.72	0.95	0.998
TALKDVSLDDMELVFNTLTGMDDVR	25	49	0.0675676	2830.35	0.95	1
TIEIDELPTVGDETVLGIVMDK	298	319	0.0594595	2387.23	0.95	1
WLIQAFDIINMAEQFK	320	335	0.0432432	1983	0.95	1
YKVSVSIEELR	137	147	0.0297297	1322.73	0.95	1
Protein Name	Mass (Da)		Amino Acids
Pre-neck appendage	69729.3		624
Peptide sequence	Peptide start index	Peptide stop index	Percentage sequence coverage	Calculated +1H Peptide Mass (AMU)	Best Peptide identification probability	Protein identification probability
AFNDAINYCK	153	162	0.0160256	1215.55	0.95	1
ENQSGYLQLEGGYGK	252	266	0.0240385	1642.77	0.95	1
GTYTGETNFLTIER	314	327	0.0224359	1601.78	0.95	1
INISNNNMYFAK	448	459	0.0192308	1444.69	0.95	1
LDEIENINK	101	109	0.0144231	1087.56	0.95	1
MIEDGTFDDIINEK	79	92	0.0224359	1655.75	0.95	1
MINFNQLETLNK	1	12	0.0192308	1480.75	0.95	1
MVIDWDGTVVGI	613	624	0.0192308	1320.65	0.95	1
NTNAIAEIDK	118	127	0.0160256	1088.56	0.95	1
SNTHINGVEIDYDDARNPMVGK	535	556	0.0352564	2461.14	0.95	1
Protein Name	Mass (Da)		Amino Acids
Tail protein	46263.1		399
Peptide sequence	Peptide start index	Peptide stop index	Percentage sequence coverage	Calculated +1H Peptide Mass (AMU)	Best Peptide identification probability	Protein identification probability
QDLQLIDVDYDVDR	58	71	0.0350877	1706.82	0.95	1
TQMQIEQAIGQK	259	270	0.0300752	1390.7	0.95	1
Protein Name	Mass (Da)		Amino Acids
Lower collar protien	26651.2		229
Peptide sequence	Peptide start index	Peptide stop index	Percentage sequence coverage	Calculated +1H Peptide Mass (AMU)	Best Peptide identification probability	Protein identification probability
ANNKLNNLIEK	175	185	0.0480349	1270.71	0.95	1
DSVINLMQMLLESCR	208	222	0.0655022	1840.86	0.95	1
ENISSTNNSSNNTTGNSSNSFK	113	134	0.0960699	2304	0.95	1
ESSLDNGIADLSDDR	135	149	0.0655022	1606.72	0.95	1
GINFLLNK	88	95	0.0349345	918.541	0.95	1
GLMESSNTIELR	3	14	0.0524017	1365.67	0.95	1
HMLMAHLNEVMPYYR	63	77	0.0655022	1952.88	0.95	1
ITTVNDNMVNSTMATILK	150	167	0.0786026	1997.99	0.95	1
KLYEIELAQK	78	87	0.0436681	1234.7	0.95	1
LYEIELAQK	79	87	0.0393013	1106.61	0.95	1
MRGLMESSNTIELR	1	14	0.0611354	1668.8	0.95	1
TLTEDEKQKENISSTNNSSNNTTGNSSNSFK	104	134	0.135371	3376.54	0.95	1
TVFEELFIQK	38	47	0.0436681	1253.68	0.95	1
TVLVSQGNIGTTSSAELVQK	186	205	0.0873362	2032.09	0.95	1
YYFYEIGCEVPQR	48	60	0.0567686	1723.78	0.95	1
Protein Name	Mass (Da)		Amino Acids
Upper collar protein	34679.9		301
Peptide sequence	Peptide start index	Peptide stop index	Percentage sequence coverage	Calculated +1H Peptide Mass (AMU)	Best Peptide identification probability	Protein identification probability
ILDNDNGLAPVR	116	127	0.0398671	1296.69	0.95	1
VVNLLEVDMKGDVK	281	294	0.0465116	1574.85	0.95	1
VVNLLEVDMKGDVKNEGINGE	281	301	0.0697674	2288.14	0.95	1
YFTNLSPLNAVR	104	115	0.0398671	1394.74	0.95	1
YSNFEPNILVDEK	173	185	0.0431894	1567.76	0.95	1
YYDYYSNMGLNR	26	37	0.0398671	1574.66	0.95	1
Protein Name	Mass (Da)		Amino Acids
Lysozym-peptidase	59174.4		529
Peptide sequence	Peptide start index	Peptide stop index	Percentage sequence coverage	Calculated +1H Peptide Mass (AMU)	Best Peptide identification probability	Protein identification probability
FDDNIPTPNNLDEGLEYGATEVQGIETIK	131	159	0.0548204	3192.52	0.95	1
FDDNIPTPNNLDEGLEYGATEVQGIETIKK	131	160	0.0567108	3320.62	0.95	1
ITAEVNTKVDGFLEK	41	55	0.0283554	1663.89	0.95	1
MSPTYILATTTPIGK	161	175	0.0283554	1609.85	0.95	1
